# Supplementary material for: Immunophenotypic Analysis of Hairy Cell Leukemia (HCL) and Hairy Cell Leukemia-like (HCL-like) Disorders
Source: Cancers (Basel). 2022 Feb 18;14(4):1050. doi: 10.3390/cancers14041050 (PMC8870214; doi:10.3390/cancers14041050)
Supplement: Supplementary file 1 [file cancers-14-01050-s001.zip › cancers-1555997-supplementary/Table S1 characteristics whole cohort and subgroups.txt]

Disease_type	Disease_type2	UPN	Sex	age_at_dia	Diagnosis_folow-up	Sample	Hb	WBC	ANC	AMC	ALC	PC	Matutes_score	HCL_score	HCL_infiltration	infiltration_LyTot	CD19_TOT_%	CD19_per	CD19_pos	CD19_(HCL_MFI)	FMC7_per	FMC7_pos	FMC7_(HCL_MFI)	CD79b_per	CD79b_pos	CD79b_(HCL_MFI)	CD5_per	CD5_pos	CD5_(HCL_MFI)	CD23_per	CD23_pos	CD23_(HCL_MFI)	CD43_per	CD43_pos	CD43_(HCL_MFI)	CD38_per	CD38_pos	CD38_(HCL_MFI)	CD20_per	CD20_pos	CD20_(HCL_MFI)	CD10_per	CD10_pos	CD10_(HCL_MFI)	CD103_per	CD103_pos	CD103_(HCL_MFI)	CD123_per	CD123_pos
cHCL_BRAFWT	HCL	UPN-10-MO	1	71	D	BM	13.1	1.72	0.53	0.02	1.12	110	nd	4	2	48.2	0.56	1	1	23138	1	1	5000	1	1	12654	0.15	0	481	0.07	0	102	0.02	0	148	0.21	1	492	0.98	1	17030	0.01	0	0	0.99	1	3753	0.99	1
cHCL	HCL	UPN-102-MO	2	75	D	BM	10	1.09	0.48	0.05	0.53	57	0	4	1.6	13	0.13	1	1	2511	0.88	1	8149	0.85	1	941	0.02	0	307	0.01	0	64	0.99	1	345	0.13	0	472	0.98	1	18749	0.03	0	84	0.94	1	1099	1	1
cHCL	HCL	UPN-104	2	69	D	PB	13.2	8.38	0.92	0	4.61	nd	0	4	60.1	63	0.79	1	1	30786	1	1	17733	0.99	1	17015	0	0	393	0.05	0	26	0	0	173	0	0	98	1	1	27827	0	0	1	0.99	1	2208	1	1
cHCL	HCL	UPN-105-R1	2	61	F	PB	11.8	3.12	1.21	1.79	0.03	57	1	4	51.1	64	0.64	1	1	8475	0.522	1	3055	0.56	1	1935	0.018	0	757	0.466	1	3090	0.316	1	388	0.002	0	120	0.995	1	8698	0.003	0	1	0.791	1	838	0.818	1
cHCL	HCL	UPN-105-R1-MO	2	61	F	BM	11.8	3.12	1.21	1.79	0.03	57	1	4	33	85	0.85	1	1	7416	0.707	1	2588	0.683	1	1161	0.022	0	233	0.685	1	2584	0.317	1	264	0.014	0	209	0.993	1	7925	0.019	0	1	0.724	1	718	0.746	1
cHCL	HCL	UPN-11	1	72	D	BM	13.8	2.31	0.69	0.07	1.46	99	nd	4	33	51.4	0.51	1	1	21882	1	1	7052	0.99	1	1427	0.09	0	204	0	0	377	0	0	489	0.05	0	296	1	1	75019	0	0	146	0.99	1	2664	1	1
cHCL	HCL	UPN-113-R1	2	52	F	PB	8.9	1.91	1.31	0.11	0.43	79	0	4	2	3	0.05	1	1	34093	0.885	1	2561	0.719	1	1029	0.039	0	500	0.106	0	34	0.93	1	521	0.038	0	175	0.998	1	20101	0.006	0	1	0.97	1	2083	1	1
cHCL	HCL	UPN-12	1	64	D	PB	12.8	2.18	1.02	0.24	0.83	62	0	nd	nd	26.8	0.35	1	1	19476	1	1	8580	0.92	1	5780	0.01	0	330	0	0	47	0.99	1	1172	0	0	-614	1	1	109928	0	0	239	0.98	1	3106	nd	nd
cHCL	HCL	UPN-14-R3	1	75	F	PB	8.9	1.05	0.69	0.02	0.34	60	0	4	1	1	0.04	1	1	31528	0.95	1	9923	0.99	1	12686	0.02	0	317	0.11	0	141	0.32	1	162	0.08	0	322	0.98	1	40234	0.04	0	1	0.96	1	2574	0.93	1
cHCL	HCL	UPN-15	1	46	D	PB	nd	nd	nd	nd	25	nd	0	4	82	80	0.84	1	1	30286	1	1	6057	0.99	1	4113	0	0	-64	0.06	0	0	0.01	0	79	0	0	130	1	1	19504	0	0	1	1	1	2931	0.99	1
cHCL	HCL	UPN-17	1	48	D	PB	6.7	9.8	0	0.08	9.8	38	2	4	86	85.5	0.86	1	1	5064	0.99	1	15312	0.42	1	449	0.01	0	120	0	0	104	0.18	0	539	0.01	0	283	1	1	71308	0	0	117	0.98	1	1939	0.98	1
cHCL	HCL	UPN-18	2	68	D	PB	13.9	8.3	4.4	0.16	3.74	117	0	4	54	53.5	0.72	1	1	36061	1	1	1600	1	1	25181	0.01	0	38	0.17	0	10	0.02	0	36	0.02	0	246	nd	nd	nd	0	0	81	1	1	6551	0.81	1
cHCL	HCL	UPN-18-R1	2	68	F	PB	11.7	3.86	2.35	0	7.05	100	1	4	56	61	0.81	1	1	26956	1	1	7062	1	1	34702	0.01	0	273	0.24	1	95	0.35	1	187	0.05	0	136	1	1	18617	0	0	1	1	1	3195	0.56	1
cHCL	HCL	UPN-19	1	47	F	BM	13.9	3.22	1.29	0	1.93	179	1	4	34	95.8	0.52	1	1	16590	0.99	1	5084	1	1	10162	0.01	0	187	0.27	1	381	0.01	0	343	0.49	1	200	1	1	71275	0	0	186	0.97	1	4371	0.95	1
cHCL	HCL	UPN-2	1	46	D	PB	10.6	3.25	0.39	0.07	3.43	17	0	nd	50.5	51.1	0.59	1	1	13214	1	1	10887	0.95	1	7895	0.01	0	105	0.09	0	192	nd	nd	nd	0.01	0	-1414	1	1	109921	0.92	1	900	0.99	1	5720	nd	nd
cHCL	HCL	UPN-21-MO	2	42	D	BM	12.3	2.83	1.58	0	1.44	54	nd	4	5	52.7	0.64	1	1	26098	1	1	12816	1	1	5988	0.01	0	213	0.29	1	191	0.01	0	192	0.09	0	309	1	1	20630	0.01	0	30	0.99	1	1796	1	1
cHCL	HCL	UPN-22	1	63	D	BM	nd	nd	nd	nd	nd	nd	1	4	13	32	0.31	1	1	8096	0.96	1	3053	0.96	1	3180	0.02	0	280	0.78	1	984	0	0	228	0.73	1	470	0.97	1	37610	0.03	0	280	0.92	1	557	0.89	1
cHCL	HCL	UPN-23	1	61	D	PB	13.6	2.92	0.93	0	1.96	82	0	4	22	14	0.22	1	1	28173	1	1	4231	1	1	12085	0.02	0	107	0.01	0	180	0.02	0	241	0.26	1	340	1	1	14034	0	0	1	1	1	2780	1	1
cHCL	HCL	UPN-24	1	45	D	PB	8.8	9.56	1.05	0	8.5	49	0	nd	nd	60.5	0.61	1	1	nd	1	1	nd	0.98	1	nd	0	0	nd	0	0	nd	nd	nd	nd	0	0	nd	1	1	nd	0.02	0	nd	0.8	1	nd	nd	nd
cHCL	HCL	UPN-25	2	60	D	BM	7.7	2.44	0.2	0	2.24	50	1	4	73	74	0.88	1	1	14872	1	1	9691	0.9	1	3249	0.02	0	110	0.44	1	530	0	0	264	0.1	0	148	1	1	79671	0.95	1	2629	0.4	1	265	0.87	1
cHCL	HCL	UPN-26	1	58	D	PB	14.4	7.37	2.36	0.37	3.02	86	1	4	57	57	0.59	1	1	28955	1	1	25845	1	1	30489	0.53	1	627	0.11	0	164	0	0	104	0	0	314	1	1	33299	0	0	17	0.96	1	3066	0.95	1
cHCL	HCL	UPN-3-R3	1	74	F	PB	7.8	0.95	0.55	0.01	0.35	31	0	4	13	13	0.13	1	1	18670	1	1	3188	0.89	1	1792	0.04	0	185	0.07	0	55	0.02	0	55	0.01	0	378	1	1	11164	0.06	0	175	0.9	1	2105	0.99	1
cHCL	HCL	UPN-30-R4	2	68	F	PB	10.1	1.41	1.04	0.07	0.2	71	1	4	32	32	0.32	1	1	32323	0.7	1	2592	1	1	12610	0.01	0	118	0.32	1	169	0.35	1	179	0.01	0	143	1	1	38688	0.01	0	1	1	1	3363	1	1
cHCL	HCL	UPN-34	1	nd	D	BM	13.4	6.16	1.87	0.98	3.24	45	nd	nd	nd	54.7	0.7	1	1	nd	1	1	nd	1	1	nd	0	0	nd	0.04	0	nd	nd	nd	nd	0.21	1	nd	1	1	nd	0	0	nd	0.89	1	nd	nd	nd
cHCL	HCL	UPN-39-R1	1	45	F	BM	13.6	3.7	0.7	nd	nd	115	1	4	8	27	0.38	1	1	5497	0.86	1	4186	1	1	7743	0.05	0	146	0.2	1	556	nd	0	384	nd	0	654	1	1	85512	0.2	1	249	0.94	1	3998	0.88	1
cHCL	HCL	UPN-39-R2	1	45	F	BM	12.8	2.25	1.55	0.02	0.61	81	0	4	14	23	0.46	1	1	18015	1	1	16531	1	1	1395	0.01	0	27	0.06	0	34	0.02	0	142	0.02	0	241	1	1	22753	1	1	11751	1	1	1649	0.57	1
cHCL	HCL	UPN-4	2	55	D	PB	12	1.71	0.37	0.08	1.24	53	2	4	27.6	30.9	0.41	1	1	24644	1	1	3182	1	1	15345	0.81	1	580	0.8	1	988	0.01	0	300	1	1	1374	1	1	58979	0	0	190	1	1	4229	0.98	1
cHCL_BRAFWT	HCL like	UPN-40	1	78	D	PB	13.9	29.6	5.62	1.48	22.2	99	0	4	75	65.9	0.8	1	1	40374	1	1	11849	1	1	51841	0.01	0	469	0.06	0	69	0.01	0	190	0.28	1	521	1	1	18910	0	0	-28	1	1	2566	1	1
cHCL	HCL	UPN-45-R6	1	54	F	PB	7.3	2.1	1.07	0	0.71	48	0	4	15.7	20	0.37	1	1	15361	1	1	38516	1	1	1331	0.03	0	271	0.04	0	69	0.81	1	314	0.04	0	156	0.99	1	42954	0.01	0	1	0.86	1	1447	0.83	1
cHCL_BRAFWT	HCL like	UPN-46-R2	1	56	F	PB	14.2	4.56	3.24	0.68	0.48	393	1	3	68	74	0.74	1	1	9702	0.99	1	4653	1	1	17367	0.04	0	78	0.03	0	74	0.19	0	283	0.06	0	140	1	1	13667	0.01	0	20	0.96	1	1050	0	0
cHCL_BRAFWT	HCL like	UPN-46-R4	1	56	F	PB	14	10.93	4.92	0.11	5.79	178	1	3	38	41	0.41	1	1	14574	0.72	1	1509	1	1	31336	0.01	0	32	0.42	1	230	0.19	0	114	0.02	0	131	1	1	6464	0	0	32	1	1	1778	0.14	0
cHCL	HCL	UPN-49	1	82	D	PB	8.5	4.39	0.44	0	3.95	43	0	4	54	54	0.6	1	1	16457	1	1	9581	1	1	13381	0.01	0	100	0.18	0	202	0.02	0	215	0.01	0	202	0.99	1	25319	0	0	55	0.97	1	1897	0.98	1
cHCL	HCL	UPN-5	2	54	D	PB	10.4	3.01	0.47	0.25	2.27	89	0	4	24.3	29.4	0.38	1	1	17695	1	1	7116	0.99	1	4372	0.01	0	136	0.04	0	254	0.97	1	673	1	1	1727	1	1	70953	0.01	0	132	1	1	3781	0.99	1
cHCL	HCL	UPN-50-R1	1	57	F	PB	14.7	2.29	1.14	0.12	1.05	121	1	4	5.7	6	0.11	1	1	19817	1	1	10635	0.99	1	8723	0.02	0	284	0.66	1	663	0.27	1	528	0.01	0	266	1	1	26464	0.01	0	1	0.76	1	356	1	1
cHCL	HCL	UPN-51	2	76	D	PB	15.8	28.2	3.9	0.56	23.1	103	0	3	79	79	0.81	1	1	21309	1	1	20085	1	1	21309	0	0	292	0	0	82	0.01	0	106	0	0	384	1	1	40102	0	0	73	0.33	1	141	0	0
cHCL	HCL	UPN-51-R2	2	76	F	PB	10	36.61	3.29	1.1	32.11	44	0	2	91	91	0.91	1	1	54205	1	1	3688	1	1	32980	0.03	0	270	0.17	0	123	0.42	1	210	0	0	231	1	1	53568	0	0	1	0.6	1	1883	0	0
cHCL_BRAFWT	HCL	UPN-55-R3	1	63	F	PB	15.3	11.2	5.5	1.01	4.48	329	1	4	3	3	0.03	1	1	5948	0	0	305	1	1	8758	0	0	382	0	0	230	0	0	677	0.01	0	251	0.03	0	584	0	0	89	0.96	1	1543	0.95	1
cHCL	HCL	UPN-57	1	35	D	PB	13.5	5.37	0.81	0	4.51	36	1	4	16	16	0.18	1	1	30364	1	1	22118	1	1	21028	0.01	0	146	0.2	1	134	0	0	127	0	0	333	1	1	43573	0	0	622	0.95	1	1107	0.97	1
cHCL	HCL	UPN-57-MO	1	35	D	BM	13.5	5.37	0.81	0	4.51	36	nd	4	43	53	0.58	1	1	22843	1	1	8968	0.99	1	9768	0.01	0	139	0.13	0	78	0.01	0	60	0.28	1	196	1	1	23184	0	0	307	0.96	1	916	1	1
cHCL	HCL	UPN-59-R3	1	60	F	PB	nd	nd	nd	nd	nd	nd	1	4	16	16	0.23	1	1	9988	0.96	1	4450	1	1	1668	0.16	0	191	0.58	1	960	0.04	0	125	0.05	0	172	1	1	12014	0.01	0	210	0.42	1	179	0.99	1
cHCL	HCL	UPN-59-R3-MO	1	60	F	BM	nd	nd	nd	nd	nd	nd	nd	4	21	21	0.43	1	1	10270	0.96	1	5197	0.87	1	1424	0.05	0	276	0.71	1	1264	0.12	0	105	0.35	1	264	0.99	1	13183	0.01	0	211	0.36	1	223	1	1
cHCL	HCL	UPN-60-R1	2	46	F	BM	nd	nd	nd	nd	nd	nd	0	4	8	23	0.27	1	1	19749	0.98	1	2854	0.86	1	1510	0.15	0	260	0.05	0	67	0.18	0	116	0.39	1	357	1	1	13385	1	1	5367	1	1	1294	1	1
cHCL	HCL	UPN-61-R1	1	56	F	PB	14.5	2.83	1.29	0.11	1.34	104	0	4	23	15	0.29	1	1	9072	1	1	10008	1	1	3113	0.08	0	163	0.13	0	97	0.02	0	87	0.07	0	247	1	1	20886	0.14	0	364	1	1	1465	0.99	1
cHCL	HCL	UPN-62	2	36	D	BM	14	2.2	0.84	0.07	1.25	65	1	4	4	11	0.21	1	1	26049	1	1	15652	0.39	1	273	0.03	0	221	0.07	0	62	0.04	0	114	0.27	1	505	1	1	31843	0.64	1	5872	0.8	1	965	0.94	1
cHCL	HCL	UPN-63-MO	1	78	D	BM	13.9	2.21	0.99	0.02	1.11	69	nd	4	11	22	0.25	1	1	19049	1	1	4753	1	1	3131	0	0	278	0.33	1	163	0.26	1	178	0.02	0	274	0.99	1	14241	0	0	299	0.89	1	2378	0.99	1
cHCL	HCL	UPN-67-MO	1	35	D	BM	7	1.05	0.46	0	0.43	31	1	4	15.5	32	0.44	1	1	15317	1	1	16024	0.93	1	2773	0.4	1	462	0.05	0	89	0.02	0	150	0.26	1	359	1	1	27409	0.99	1	7792	0.86	1	588	1	1
cHCL	HCL	UPN-68	1	72	D	BM	15	1.38	0.8	0.07	0.46	65	0	4	14	42	0.42	1	1	8443	1	1	17965	1	1	8710	0.05	0	170	0.05	0	77	0.03	0	194	0.23	1	337	0.99	1	30405	0.39	1	521	0.85	1	932	0.93	1
cHCL	HCL	UPN-69	1	64	D	PB	15.4	4.43	1.32	0.09	3.02	82	0	4	21	21	0.37	1	1	19402	1	1	13499	1	1	16832	0.02	0	180	0.13	0	118	0.02	0	91	0.22	1	312	1	1	26265	0	0	470	1	1	2450	0.938	1
cHCL	HCL	UPN-7	1	52	D	BM	10.4	1.33	0.35	0.01	0.94	118	0	4	15	50.2	0.5	1	1	16496	0.66	1	2898	0.86	1	2548	0.02	0	267	0.14	0	369	0.1	0	473	0.43	1	802	1	1	46115	0	0	226	0.75	1	604	0.94	1
cHCL	HCL	UPN-70	1	38	D	PB	14.2	2.6	1.02	0.14	1.4	112	1	4	1.5	2	0.08	1	1	43369	1	1	4379	0.99	1	13983	0.04	0	389	0.47	1	357	0.04	0	93	0.16	0	283	1	1	22191	0.05	0	395	1	1	5080	1	1
cHCL	HCL	UPN-72-R2	1	68	F	PB	122.5	1.31	0.53	0.08	0.67	147	2	4	2	2	0.29	1	1	7875	0.99	1	7447	0.99	1	13742	0.69	1	912	0.78	1	1121	0.04	0	201	0.21	1	521	0.99	1	27153	0	0	0	0.65	1	859	1	1
cHCL	HCL	UPN-72-R2MO	1	68	F	BM	122.5	1.31	0.53	0.08	0.67	147	0	4	26	45	0.65	1	1	9659	0.81	1	2118	0.99	1	3481	0.1	0	160	0.16	0	81	0.07	0	179	0.7	1	483	1	1	15678	0.01	0	0	0.62	1	487	1	1
cHCL	HCL	UPN-73-R1	1	NA	F	PB	10.6	3.59	1.13	0.71	1.68	29	2	4	22	22	0.43	1	1	29102	0.99	1	15207	0.92	1	3451	0.32	1	447	0.13	0	128	0.23	1	160	0.32	1	275	1	1	24980	0.02	0	0	0.98	1	3327	1	1
cHCL	HCL	UPN-74-R4	2	57	F	PB	12.2	3.74	1.75	0.58	1.36	76	2	4	28	37	0.45	1	1	13283	1	1	2167	0.49	1	358	0.05	0	266	0.93	1	5174	0.97	1	446	0.09	0	239	0.99	1	11015	0	0	24	0.98	1	256	0.94	1
cHCL	HCL	UPN-74-R4-MO	2	57	F	BM	12.2	3.74	1.75	0.58	1.36	76	2	4	14	31	0.4	1	1	12070	1	1	3283	0.53	1	395	0.04	0	269	0.91	1	4771	0.93	1	403	0.22	1	345	0.99	1	12710	0.01	0	39	0.97	1	245	0.91	1
cHCL_BRAFWT	HCL	UPN-75-R1	1	55.84931507	F	PB	16.6	1.82	0.99	0.06	0.72	214	0	4	0.6	1	0.07	1	1	6232	0.899	1	6059	0.941	1	6455	0.153	0	171	0.123	0	53	0.777	1	520	0.175	0	281	0.958	1	14742	0.013	0	8	0.548	1	441	1	1
cHCL_BRAFWT	HCL	UPN-75-R1-MO	1	56	F	PB	16.6	1.82	0.99	0.06	0.72	214	0	4	15	47	0.42	0.68	1	4227	0.89	1	5005	0.9	1	5966	0.05	0	141	0.02	0	42	0.23	1	323	0.12	0	457	0.95	1	12260	0	0	38	0.25	1	234	1	1
cHCL	HCL	UPN-76	1	44	D	BM	11.2	5.2	1.2	0.04	3.8	134	0	4	41	55	0.68	1	1	6946	0.97	1	24071	0.94	1	1162	0	1	202	0.03	0	62	0.01	0	79	0.17	0	307	1	1	28068	0.01	0	0	1	1	1768	1	1
cHCL	HCL	UPN-77-R1	2	51	F	PB	nd	nd	nd	nd	nd	nd	1	4	0.7	3	0.18	1	1	18980	0.99	1	10446	0.99	1	13480	0.09	0	389	0.42	1	211	0.17	0	135	0.11	0	441	0.99	1	20307	1	1	5827	0.8	1	697	1	1
cHCL	HCL	UPN-78-R	1	42	F	PB	13.2	3.89	1.14	0.04	0.83	82	1	4	3.3	4	0.08	1	1	19925	0.96	1	16930	1	1	11212	0.02	0	259	0.19	0	116	0.03	0	44	0.14	0	230	1	1	25990	0.03	0	42	0.9	1	2166	0.96	1
cHCL	HCL	UPN-79	1	60	D	PB	2.9	4.89	0.9	0.1	2.96	110	2	3	44	46	0.5	1	1	8517	1	1	6983	0.75	1	905	0.01	0	174	0.33	1	114	0.01	0	48	0.06	0	244	1	1	14171	0	0	2	0.01	0	93	1	1
cHCL	HCL	UPN-82	1	73	D	PB	11.2	2.08	0.33	0.02	1.1	24	1	4	35	48	0.55	1	1	23886	0.99	1	17081	1	1	12444	0.23	1	1004	0.06	0	64	0.08	0	359	0.01	0	207	0.99	1	26710	0	0	56	0.99	1	3630	0.99	1
cHCL	HCL	UPN-82-MO	1	73	D	BM	11.2	2.08	0.33	0.02	1.1	24	1	4	23	42	0.71	1	1	25415	1	1	15054	1	1	16555	0.56	1	962	0.07	0	63	0.05	0	279	0.04	0	581	1	1	23285	0.01	0	1	0.99	1	3226	0.99	1
cHCL	HCL	UPN-83	2	52	D	BM	10.4	1.75	0.7	0	1.06	48	1	4	11	14	0.19	1	1	23623	0.95	1	7581	0.99	1	20608	0	0	1	0.25	1	827	0.01	0	316	0.02	0	135	1	1	18453	0.01	0	47	0.71	1	871	1	1
cHCL	HCL	UPN-84-R3MO	1	nd	F	BM	11	1.67	1.47	0.01	0.19	24	1	4	1	6	0.24	1	1	3273	0.27	1	278	1	1	329	0.1	0	267	0.14	0	98	0.34	1	179	0.64	1	561	0.58	1	488	0.21	1	207	0.94	1	630	0.62	1
cHCL	HCL	UPN-85-MO	1	63	D	BM	13.7	3.7	1.417	0.31	1.88	69	0	4	13.3	27	0.37	1	1	8574	0.92	1	1365	1	1	1916	0	0	156	0.03	0	63	0.05	0	127	0.04	0	273	0.99	1	9879	0.02	0	3	0.95	1	1174	0.97	1
cHCL	HCL	UPN-86-R4	1	61	F	PB	nd	nd	nd	nd	nd	nd	0	4	0.4	1	0.03	1	1	18440	0.79	1	1156	1	1	1515	0.14	0	381	0.08	0	62	0.89	1	369	0.05	0	147	0.99	1	12609	0.01	0	4	1	1	2409	0.98	1
cHCL	HCL	UPN-86-R4-MO	1	61	F	BM	nd	nd	nd	nd	nd	nd	1	4	51	76	0.76	1	1	6866	0.98	1	1124	0.4	1	216	0.01	0	186	0.01	0	48	0.99	1	235	0.01	0	118	0.99	1	8090	0	0	1	1	1	1722	0.99	1
cHCL	HCL	UPN-87-R5	1	36	F	PB	9.4	1.59	0.96	0.07	0.53	68	0	4	1.5	4	0.19	1	1	13358	1	1	18861	1	1	5268	0.04	0	257	0.07	0	83	0.93	1	350	0.04	0	219	1	1	33537	0.48	1	420	0.93	1	701	0.96	1
cHCL	HCL	UPN-87-R5-MO	1	36	F	BM	9.4	1.59	0.96	0.07	0.53	68	1	4	0.7	6	0.21	1	1	19282	1	1	25548	1	1	905	0.1	0	403	0.17	0	109	0.84	1	377	0.74	1	585	0.95	1	32473	0.58	1	759	0.78	1	563	0.91	1
cHCL	HCL	UPN-88-R2	1	30	F	PB	13.7	2.51	0.75	0.05	1.61	126	0	4	1	2	0.09	1	1	9561	0.96	1	3737	0.96	1	2497	0.1	0	315	0.16	0	68	0.12	0	210	0.02	0	305	0.99	1	13049	0.01	0	1	0.93	1	1130	1	1
cHCL	HCL	UPN-88-R2-MO	1	30	F	BM	13.7	2.51	0.75	0.05	1.61	126	1	4	6.2	10	0.19	1	1	5243	0.91	1	1851	0.73	1	789	0.02	0	235	0.18	0	66	0.03	0	133	0.03	0	311	0.98	1	6919	0.02	0	1	0.9	1	997	0.93	1
cHCL	HCL	UPN-89	1	53	D	PB	10.9	4.87	0.61	0	4.19	33	0	4	16	19	0.23	1	1	15869	1	1	16977	0.99	1	4969	0.04	0	401	0.05	0	76	0.17	0	401	0.03	0	233	0.99	1	31086	0.03	0	193	0.93	1	509	0.99	1
cHCL	HCL	UPN-89-MO	1	53	D	BM	10.9	4.87	0.61	0	4.19	33	0	4	5.2	11	0.28	1	1	8984	1	1	9131	0.97	1	2696	0.03	0	293	0.07	0	74	0.12	0	288	0.05	0	284	1	1	13187	0.04	0	78	0.98	1	432	0.96	1
cHCL	HCL	UPN-9	1	71	D	BM	14.7	2.39	0.93	0.02	1.43	64	nd	nd	nd	56	0.69	1	1	3450	0.98	1	2248	0.98	1	1829	0.01	0	255	0.01	0	255	0.06	0	456	0.07	0	85	1	1	30101	1	1	3314	1	1	1853	nd	nd
cHCL	HCL	UPN-90	1	51	D	PB	nd	nd	nd	nd	nd	nd	1	4	4	5	0.12	1	1	13191	1	1	10953	0.99	1	11208	0.06	0	345	0.09	0	43	0.06	0	208	0.03	0	333	1	1	27350	0.01	0	1	0.95	1	1183	0.96	1
cHCL_BRAFWT	HCL	UPN-91-R6	2	56	F	PB	8.7	1.65	0.92	0.09	0.57	66	1	4	2.3	4	0.09	1	1	22262	0.95	1	3147	0.93	1	2957	0.1	0	494	0.5	1	320	0.11	0	268	0.13	0	430	0.97	1	14346	0.16	0	35	0.92	1	2656	0.97	1
cHCL	HCL	UPN-92-R2	1	nd	F	PB	15	2.84	1.66	0.13	1	149	0	4	0.5	1	0.16	1	1	27646	0.97	1	4373	0.84	1	1624	0.04	0	505	0.18	0	53	0.2	1	344	0.31	1	232	1	1	17475	0.01	0	1	1	1	1626	0.99	1
cHCL	HCL	UPN-92-R2-MO	1	nd	F	BM	15	2.84	1.66	0.13	1	149	1	4	0.9	3	0.15	1	1	15750	0.92	1	2080	0.56	1	460	0.02	0	277	0.12	0	34	0.43	1	255	0.22	1	220	0.99	1	14493	0.01	0	1	1	1	1387	0.99	1
cHCL	HCL	UPN-93	1	71	D	PB	13.9	3.46	1.91	0	1.36	75	0	4	16.5	24	0.35	1	1	29725	1	1	13112	1	1	7404	0.01	0	401	0.2	0	116	0.23	1	187	0	0	191	1	1	27024	0.01	0	1	0.99	1	2096	1	1
cHCL	HCL	UPN-93-MO	1	71	D	BM	13.9	3.46	1.91	0	1.36	75	0	4	14.5	36	0.45	1	1	29885	1	1	11007	1	1	4770	0	0	471	0.17	0	51	0.25	1	176	0.02	0	199	1	1	28280	0.02	0	1	0.99	1	2042	1	1
cHCL	HCL	UPN-95	1	35	D	PB	6.9	1.96	0.18	0	1.77	19	1	4	20	27	0.4	1	1	21442	0.99	1	16962	0.98	1	9233	0.03	0	467	0.23	1	92	0.61	1	318	0.11	0	304	1	1	27875	0.09	0	1	0.97	1	1829	1	1
cHCL	HCL	UPN-96-R3	1	43	F	PB	14.3	1.66	0.69	0.07	0.89	43	1	4	6	7	0.09	1	1	12568	0.99	1	10088	0.98	1	12376	0.03	0	507	0.55	1	423	0.21	1	230	0.03	0	127	1	1	20177	0	0	1	0.9	1	1059	1	1
cHCL	HCL	UPN-96-R3-MO	1	43	F	BM	14.3	1.66	0.69	0.07	0.89	43	1	4	6.6	19	0.2	1	1	7099	0.98	1	10795	0.94	1	4788	0.01	0	361	0.52	1	365	0.13	0	203	0.21	1	274	1	1	16982	0.01	0	1	0.72	1	662	1	1
cHCL	HCL	UPN-97	1	75	D	PB	12.1	1.77	0.47	0.09	1.19	67	0	4	7.3	9	0.09	1	1	10737	0.9	1	3897	0.85	1	1633	0.08	0	288	0.1	0	55	0.11	0	253	0.02	0	197	1	1	11888	0.75	1	2808	0.73	1	303	1	1
cHCL	HCL	UPN-99-R5MO	1	61	F	BM	9.3	2.08	0.71	0	1.17	8	0	4	19	22	0.03	1	1	5532	0.7	1	2200	0.33	1	162	0.01	0	367	0.05	0	74	0.96	1	438	0.06	0	122	0.94	1	9932	0.04	0	1	0.95	1	637	0.88	1
cHCL	HCL	UPN-99-R5	1	61	F	PB	9.3	2.08	0.71	0	1.17	8	0	4	19	15	0.15	1	1	3541	0.82	1	1057	0.76	1	1155	0	0	125	0.05	0	48	0.03	0	167	0.01	0	88	0.99	1	8035	0	0	1	0.93	1	526	0.77	1
vHCL/SDRPL	HCL like	UPN-v1	1	64	D	PB	9.7	106	5.3	1.06	98.62	137	0	2	93	94	0.94	1	1	23233	1	1	4627	1	1	40355	0	0	137	0	0	85	0	0	201	0	0	344	1	1	17585	0	0	-18	1	1	2775	0.15	0
HCL-like_NOS	HCL like	UPN-v10	1	80	F	PB	14.9	32.18	6.11	0	2.07	159	0	1	87	87	0.87	1	1	10822	0.76	1	1092	1	1	5345	0	0	88	0.03	0	55	0	0	7	0	0	77	1	1	6620	0	0	111	0	0	1	0	0
HCL-like_NOS	HCL like	UPN-v11-R1	2	72	F	PB	9.8	15.79	4.26	0.47	10.58	168	2	3	85	85	0.85	1	1	8645	0.99	1	7828	1	1	2351	0.05	0	151	0.26	1	195	0.14	0	136	0.03	0	157	1	1	11991	0.01	0	0	0.05	0	47	0.72	1
vHCL/SDRPL	HCL like	UPN-v13	1	77	D	PB	11.7	209.25	4.185	1.05	205.1	212	2	2	81	96	0.96	1	1	13765	1	1	13332	0	0	60	0	0	189	0	0	30	0.01	0	198	0	0	95	1	1	16820	0	0	1	0.79	1	214	0.01	0
HCL-like_NOS	HCL like	UPN-v14	1	67	D	PB	13.7	10.82	2.74	0.72	4.62	231	0	1	19	31	0.33	1	1	15397	1	1	16712	1	1	4273	0.02	0	169	0.04	0	33	0.03	0	109	0.02	0	157	1	1	26616	0	0	1	0	0	41	0	0
HCL-like_NOS	HCL like	UPN-v15	1	95	D	PB	14.9	12.09	2.94	0.5	8.1	190	0	2	63.1	63	0.63	1	1	17251	1	1	38343	0.99	1	2019	0	0	180	0	0	41	0.01	0	19	0.01	0	347	1	1	35263	0.01	0	293	0.37	1	19	0	0
HCL-like_NOS	HCL like	UPN-v16	2	75	D	PB	7	3.09	0.98	0.72	1.27	56	2	1	26.6	45	0.45	1	1	9892	0.92	1	4745	0.99	1	1682	0.01	0	285	0.27	1	147	0	0	103	0.01	0	188	0.99	1	9414	0.01	0	1	0	0	25	0.01	0
HCL-like_NOS	HCL	UPN-v18	1	79	D	BM	11.9	3.56	1.9	0.37	1.07	159	0	3	3.5	69	0.35	1	1	18341	1	1	12394	1	1	52780	0.01	0	172	0.02	0	60	0.01	0	178	0.42	1	562	1	1	17605	0.02	0	1	0.6	1	477	1	1
vHCL/SDRPL	HCL like	UPN-v2-R1	1	72	F	other (spleen)	8.4	10.7	6.95	0.94	2.54	67	0	2	83	82.7	0.83	1	1	8953	1	1	3329	1	1	2373	0.01	0	15	0.03	0	66	0.01	0	9	0.1	0	97	1	1	11415	0	0	36	1	1	1825	0	0
vHCL/SDRPL	HCL like	UPN-v3	1	82	D	PB	11.6	5.89	1.52	0.29	3.5	78	nd	nd	nd	66	0.67	1	1	31583	1	1	4564	1	1	13704	0	0	-3	0	0	81	1	1	509	0	0	-26	1	1	63601	0	0	8	1	1	3871	nd	nd
HCL-like_NOS	HCL like	UPN-v4	1	67	D	PB	16.1	16.12	7.42	0.48	8.22	162	0	1	49	74.9	0.77	1	1	37953	0.97	1	28659	0.97	1	6927	0	0	203	0	0	68	0	0	112	0.01	0	257	1	1	42982	0	0	-47	0	0	40	0	0
HCL-like_NOS	HCL like	UPN-v5	1	82	D	PB	13.3	14.49	9.11	1.45	2.43	154	0	2	21	21	0.49	1	1	14471	1	1	16457	1	1	6388	0	0	95	0.06	0	59	0.02	0	44	0.01	0	154	1	1	20125	0	0	17	0.43	1	193	0	0
vHCL/SDRPL	HCL like	UPN-V6	1	58	D	PB	14.8	27.33	2.763	0.55	23.5	185	2	2	92	92	0.92	1	1	23292	1	1	8807	0.01	0	36	0.01	0	169	0	0	21	0.01	0	144	0	0	53	1	1	25920	0	0	1	0.02	0	139	0.9	1
vHCL/SDRPL	HCL like	UPN-V6-E	1	58	F	PB	7.8	110.4	8.83	1.1	100.5	504	2	2	98	98	0.98	1	1	18958	0.99	1	21632	0.13	0	127	0.03	0	138	0	0	42	0.01	0	137	0	0	111	1	1	43276	0	0	1	0	0	77	0.29	1
HCL-like_NOS	HCL like	UPN-v7	1	81	D	PB	14.3	11.18	4.24	0.66	5.87	169	1	1	78	78	0.77	1	1	14153	1	1	12905	1	1	1964	0	0	103	0.01	0	37	0.02	0	87	0	0	141	1	1	5116	0	0	198	0.05	0	20	0	0
[truncated: 18 more columns]
