# Supplementary material for: Immunophenotypic Analysis of Hairy Cell Leukemia (HCL) and Hairy Cell Leukemia-like (HCL-like) Disorders
Source: Cancers (Basel). 2022 Feb 18;14(4):1050. doi: 10.3390/cancers14041050 (PMC8870214; doi:10.3390/cancers14041050)
Supplement: Supplementary file 1 [file cancers-14-01050-s001.zip › cancers-1555997-supplementary/Table S2 Phenotypic characteristics.xlsx]

## Sheet: Feuil1
Table S2: Immunophenotypic charateristics of the cohort
		positive total	Bright	Medium	Diminished	negative total
CD79B	cHCL	68/68 (100%)	62	2	4	0
	vHCL/SDRPL	3/5 (60%)	3	0	0	2
	HCL-like_NOS	9/9 (100%)	9	0	0	0
CD5	cHCL	7/68 (10.3%)	0	1	6	61
	vHCL/SDRPL	0/5 (0%)	0	0	0	5
	HCL-like_NOS	0/9 (0%)	0	0	0	9
CD10	cHCL	12/68 (17.6%)	8	2	2	56
	vHCL/SDRPL	0/5 (0%)	0	0	0	5
	HCL-like_NOS	0/9 (0%)	0	0	0	9
CD23	cHCL	22/68 (32.3%)	3	6	13	46
	vHCL/SDRPL	0/5 (0%)	0	0	0	5
	HCL-like_NOS	2/9 (22%)	0	0	2	7
CD43	cHCL	20/65 (30.8%)	1	3	16	45
	vHCL/SDRPL	1/5 (20%)	0	1	0	4
	HCL-like_NOS	0/9 (0%)	0	0	0	9
CD38	cHCL	24/67 (35.8%)	2	6	16	50
	vHCL/SDRPL	0/5 (0%)	0	0	0	5
	HCL-like_NOS	1/9 (11.1%)	0	1	0	8
CD27	cHCL	11/46 (23.9%)	1	5	5	35
	vHCL/SDRPL	2/5 (40%)	0	1	1	3
	HCL-like_NOS	2/7 (28.6%)	2	0	0	5
CD26	cHCL	35/36 (97.2%)	15	8	12	1
	vHCL/SDRPL	0/3 (0%)	0	0	0	3
	HCL-like_NOS	1/7 (14.3%)	0	0	1	7
CD25	cHCL	68/68 (100%)	64	4	0	0
	vHCL/SDRPL	1/5 (20%)	0	1	0	4
	HCL-like_NOS	1/9 (11.1%)	0	0	1	8
CD11c	cHCL	68/68 (100%)	68	0	0	0
	vHCL/SDRPL	5/5 (100%)	5	0	0	0
	HCL-like_NOS	9/9 (100%)	9	0	0	0
CD103	cHCL	67/68 (98.5%)	46	14	7	1
	vHCL/SDRPL	4/5 (80%)	3	0	1	1
	HCL-like_NOS	3/9 (33.3%)	0	0	3	6
CD123	cHCL	61/63 (96.8%)	47	8	6	2
	vHCL/SDRPL	1/5 (20%)	0	0	1	5
	HCL-like_NOS	2/9 (22%)	1	1	0	7
