# Supplementary material for: Immunophenotypic Analysis of Hairy Cell Leukemia (HCL) and Hairy Cell Leukemia-like (HCL-like) Disorders
Source: Cancers (Basel). 2022 Feb 18;14(4):1050. doi: 10.3390/cancers14041050 (PMC8870214; doi:10.3390/cancers14041050)
Supplement: Supplementary file 1 [file cancers-14-01050-s001.zip › cancers-1555997-supplementary/Table S3 New HCL score.xlsx]

## Sheet: Feuil1
Supplementary Table S3 : sensibility and specificity of HCL and HCL new score
		cHCL	vHCL/SDRPL	HCL-like NOS
HCL score	4	60	0	0
	3	3	0	2
	<3	0	4	7
	Sensitivity	1
	specificyty	84.6%
	PPV	96.9%
	NPV	1
HCL new score	5	33	0	0
	4	1	0	0
	<4	0	2	7
	Sensitivity	1
	specificyty	1
	PPV	1
	NPV	1
